# Supplementary material for: Role of FTO rs9939609 and LEPR rs1137101 Genetic Variants in Gestational Weight Gain and Neonatal Weight Among Pregnant Adolescents
Source: Int J Mol Sci. 2026 Apr 10;27(8):3413. doi: 10.3390/ijms27083413 (PMC13117026; doi:10.3390/ijms27083413)
Supplement: Supplementary file 1 [file ijms-27-03413-s001.zip]

Archive with 1 entries (1 files):
- ijms-4212014-supplementary.pdf
